# Supplementary material for: Maternal Adherence to Healthy Dietary Patterns During Pregnancy and Gestational Weight Gain
Source: Nutrients. 2025 Aug 21;17(16):2707. doi: 10.3390/nu17162707 (PMC12389537; doi:10.3390/nu17162707)
Supplement: Supplementary file 1 [file nutrients-17-02707-s001.zip]

Archive with 1 entries (1 files):
- nutrients-3760631-supplementary.pdf
